# Supplementary material for: Puerarin Attenuates White Matter Injury and Blood–Brain Barrier Disruption After Intracerebral Hemorrhagic Stroke via cGAS-STING Axis
Source: Biology (Basel). 2026 Feb 3;15(3):277. doi: 10.3390/biology15030277 (PMC12897197; doi:10.3390/biology15030277)
Supplement: Supplementary file 1 [file biology-15-00277-s001.zip]

Archive with 2 entries (2 files):
- Full Western blot.pdf
- Supplementary Figures.pdf
